# Supplementary material for: Design of a Nutritional Survey to Detect High Dietary Salt Intakes and Its Usefulness in Primary Care Compared to 24-Hour Urine Sodium Determination
Source: Nutrients. 2023 Mar 22;15(6):1542. doi: 10.3390/nu15061542 (PMC10056562; doi:10.3390/nu15061542)
Supplement: Supplementary file 1 [file nutrients-15-01542-s001.zip]

Archive with 1 entries (1 files):
- nutrients-2256578-supplementary.pdf
